# Supplementary material for: Numerical integration methods and layout improvements in the context of dynamic RNA visualization
Source: BMC Bioinformatics. 2017 May 30;18:282. doi: 10.1186/s12859-017-1682-0 (PMC5450055; doi:10.1186/s12859-017-1682-0)
Supplement: Additional file 1 — The file jViz3.0_Complete is a zip file containing a Java executable file (jViz3.0.jar), a User Manual in PDF format (jViz3.0 User Manual), and a subfolder containing RNA secondary structure files in.ct format for the RNA structures visualized in this manuscript (RNA_Structures). (ZIP 843 kb) [file 12859_2017_1682_MOESM1_ESM.zip]

Archive with 21 entries (16 files):
- jViz3.0/
- jViz3.0/jViz3.0 Quickstart Manual.pdf
- jViz3.0/jViz3.0.jar
- jViz3.0/RNA Structures/
- jViz3.0/RNA Structures/.DS_Store
- __MACOSX/
- __MACOSX/jViz3.0/
- __MACOSX/jViz3.0/RNA Structures/
- __MACOSX/jViz3.0/RNA Structures/._.DS_Store
- jViz3.0/RNA Structures/0075_NDB_00051.ct
- __MACOSX/jViz3.0/RNA Structures/._0075_NDB_00051.ct
- jViz3.0/RNA Structures/0159_PDB_01255.ct
- __MACOSX/jViz3.0/RNA Structures/._0159_PDB_01255.ct
- jViz3.0/RNA Structures/0217_PDB_01076.ct
- __MACOSX/jViz3.0/RNA Structures/._0217_PDB_01076.ct
- jViz3.0/RNA Structures/0248_PDB_00985.ct
- __MACOSX/jViz3.0/RNA Structures/._0248_PDB_00985.ct
- jViz3.0/RNA Structures/0304_PDB_00528.ct
- __MACOSX/jViz3.0/RNA Structures/._0304_PDB_00528.ct
- jViz3.0/RNA Structures/0380_PDB_00398.ct
- __MACOSX/jViz3.0/RNA Structures/._0380_PDB_00398.ct
