# Supplementary material for: Numerical integration methods and layout improvements in the context of dynamic RNA visualization
Source: BMC Bioinformatics. 2017 May 30;18:282. doi: 10.1186/s12859-017-1682-0 (PMC5450055; doi:10.1186/s12859-017-1682-0)
Supplement: Additional file 1 — The file jViz3.0_Complete is a zip file containing a Java executable file (jViz3.0.jar), a User Manual in PDF format (jViz3.0 User Manual), and a subfolder containing RNA secondary structure files in.ct format for the RNA structures visualized in this manuscript (RNA_Structures). (ZIP 843 kb) [file 12859_2017_1682_MOESM1_ESM.zip › jViz3.0/RNA Structures/0075_NDB_00051.ct]

75 Energy = 0 'THREE-DIMENSIONAL STRUCTURE OF YEAST T-RNA-ASP. I. STRUCTURE DETERMINATION '
1	U	0	2	71	1
2	C	1	3	70	2
3	C	2	4	69	3
4	G	3	5	68	4
5	U	4	6	67	5
6	G	5	7	66	6
7	A	6	8	65	7
8	U	7	9	0	8
9	A	8	10	0	9
10	G	9	11	25	10
11	U	10	12	24	11
12	U	11	13	23	12
13	P	12	14	22	13
14	A	13	15	21	14
15	A	14	16	0	15
16	u	15	17	0	16
17	G	16	18	0	17
18	G	17	19	0	18
19	u	18	20	0	19
20	C	19	21	0	20
21	A	20	22	14	21
22	G	21	23	13	22
23	A	22	24	12	23
24	A	23	25	11	24
25	U	24	26	10	25
26	G	25	27	44	26
27	G	26	28	43	27
28	G	27	29	42	28
29	C	28	30	41	29
30	G	29	31	40	30
31	C	30	32	39	31
32	P	31	33	38	32
33	U	32	34	0	33
34	G	33	35	0	34
35	U	34	36	0	35
36	C	35	37	0	36
37	g	36	38	0	37
38	C	37	39	32	38
39	G	38	40	31	39
40	U	39	41	30	40
41	G	40	42	29	41
42	C	41	43	28	42
43	C	42	44	27	43
44	A	43	45	26	44
45	G	44	46	0	45
46	A	45	47	0	46
47	U	46	48	0	47
48	c	47	49	64	48
49	G	48	50	63	49
50	G	49	51	62	50
51	G	50	52	61	51
52	G	51	53	60	52
53	u	52	54	0	53
54	P	53	55	0	54
55	C	54	56	0	55
56	A	55	57	0	56
57	A	56	58	0	57
58	U	57	59	0	58
59	U	58	60	0	59
60	C	59	61	52	60
61	C	60	62	51	61
62	C	61	63	50	62
63	C	62	64	49	63
64	G	63	65	48	64
65	U	64	66	7	65
66	C	65	67	6	66
67	G	66	68	5	67
68	C	67	69	4	68
69	G	68	70	3	69
70	G	69	71	2	70
71	A	70	72	1	71
72	G	71	73	0	72
73	C	72	74	0	73
74	C	73	75	0	74
75	A	74	0	0	75
