# Supplementary material for: Numerical integration methods and layout improvements in the context of dynamic RNA visualization
Source: BMC Bioinformatics. 2017 May 30;18:282. doi: 10.1186/s12859-017-1682-0 (PMC5450055; doi:10.1186/s12859-017-1682-0)
Supplement: Additional file 1 — The file jViz3.0_Complete is a zip file containing a Java executable file (jViz3.0.jar), a User Manual in PDF format (jViz3.0 User Manual), and a subfolder containing RNA secondary structure files in.ct format for the RNA structures visualized in this manuscript (RNA_Structures). (ZIP 843 kb) [file 12859_2017_1682_MOESM1_ESM.zip › jViz3.0/RNA Structures/0159_PDB_01255.ct]

159 Energy = 0 'HIGH RESOLUTION STRUCTURE OF A SPECIFIC SYNTHETIC FAB BOUND TO P4-P6 RNA RIBOZYME DOMAIN '
1	G	0	2	0	1
2	G	1	3	0	2
3	A	2	4	0	3
4	A	3	5	0	4
5	U	4	6	0	5
6	U	5	7	112	6
7	G	6	8	111	7
8	C	7	9	110	8
9	G	8	10	109	9
10	G	9	11	108	10
11	G	10	12	107	11
12	A	11	13	106	12
13	A	12	14	105	13
14	A	13	15	0	14
15	G	14	16	104	15
16	G	15	17	103	16
17	G	16	18	102	17
18	G	17	19	101	18
19	U	18	20	100	19
20	C	19	21	99	20
21	A	20	22	0	21
22	A	21	23	97	22
23	C	22	24	96	23
24	A	23	25	0	24
25	G	24	26	95	25
26	C	25	27	94	26
27	C	26	28	93	27
28	G	27	29	92	28
29	U	28	30	0	29
30	U	29	31	91	30
31	C	30	32	90	31
32	A	31	33	89	32
33	G	32	34	88	33
34	U	33	35	0	34
35	A	34	36	81	35
36	C	35	37	80	36
37	C	36	38	79	37
38	A	37	39	0	38
39	A	38	40	62	39
40	G	39	41	61	40
41	U	40	42	60	41
42	C	41	43	59	42
43	U	42	44	58	43
44	C	43	45	57	44
45	A	44	46	56	45
46	G	45	47	55	46
47	G	46	48	54	47
48	G	47	49	53	48
49	G	48	50	0	49
50	A	49	51	0	50
51	A	50	52	0	51
52	A	51	53	0	52
53	C	52	54	48	53
54	U	53	55	47	54
55	U	54	56	46	55
56	U	55	57	45	56
57	G	56	58	44	57
58	A	57	59	43	58
59	G	58	60	42	59
60	A	59	61	41	60
61	U	60	62	40	61
62	G	61	63	39	62
63	G	62	64	0	63
64	C	63	65	74	64
65	C	64	66	73	65
66	U	65	67	72	66
67	U	66	68	0	67
68	G	67	69	0	68
69	C	68	70	0	69
70	A	69	71	0	70
71	A	70	72	0	71
72	A	71	73	66	72
73	G	72	74	65	73
74	G	73	75	64	74
75	G	74	76	0	75
76	U	75	77	0	76
77	A	76	78	0	77
78	U	77	79	0	78
79	G	78	80	37	79
80	G	79	81	36	80
81	U	80	82	35	81
82	A	81	83	0	82
83	A	82	84	0	83
84	U	83	85	0	84
85	A	84	86	0	85
86	A	85	87	0	86
87	G	86	88	0	87
88	C	87	89	33	88
89	U	88	90	32	89
90	G	89	91	31	90
91	A	90	92	30	91
92	C	91	93	28	92
93	G	92	94	27	93
94	G	93	95	26	94
95	A	94	96	25	95
96	C	95	97	23	96
97	A	96	98	22	97
98	U	97	99	0	98
99	G	98	100	20	99
100	G	99	101	19	100
101	U	100	102	18	101
102	C	101	103	17	102
103	C	102	104	16	103
104	U	103	105	15	104
105	A	104	106	13	105
106	A	105	107	12	106
107	C	106	108	11	107
108	A	107	109	10	108
109	C	108	110	9	109
110	G	109	111	8	110
111	C	110	112	7	111
112	A	111	113	6	112
113	G	112	114	156	113
114	C	113	115	155	114
115	C	114	116	154	115
116	A	115	117	0	116
117	A	116	118	152	117
118	G	117	119	151	118
119	U	118	120	150	119
120	C	119	121	149	120
121	C	120	122	148	121
122	U	121	123	0	122
123	A	122	124	0	123
124	A	123	125	0	124
125	G	124	126	145	125
126	U	125	127	144	126
127	C	126	128	143	127
128	A	127	129	142	128
129	A	128	130	141	129
130	C	129	131	140	130
131	A	130	132	139	131
132	G	131	133	138	132
133	A	132	134	0	133
134	U	133	135	0	134
135	C	134	136	0	135
136	U	135	137	0	136
137	U	136	138	0	137
138	C	137	139	132	138
139	U	138	140	131	139
140	G	139	141	130	140
141	U	140	142	129	141
142	U	141	143	128	142
143	G	142	144	127	143
144	A	143	145	126	144
145	U	144	146	125	145
146	A	145	147	0	146
147	U	146	148	0	147
148	G	147	149	121	148
149	G	148	150	120	149
150	A	149	151	119	150
151	U	150	152	118	151
152	G	151	153	117	152
153	C	152	154	0	153
154	A	153	155	115	154
155	G	154	156	114	155
156	U	155	157	113	156
157	U	156	158	0	157
158	C	157	159	0	158
159	A	158	0	0	159
