# Supplementary material for: Numerical integration methods and layout improvements in the context of dynamic RNA visualization
Source: BMC Bioinformatics. 2017 May 30;18:282. doi: 10.1186/s12859-017-1682-0 (PMC5450055; doi:10.1186/s12859-017-1682-0)
Supplement: Additional file 1 — The file jViz3.0_Complete is a zip file containing a Java executable file (jViz3.0.jar), a User Manual in PDF format (jViz3.0 User Manual), and a subfolder containing RNA secondary structure files in.ct format for the RNA structures visualized in this manuscript (RNA_Structures). (ZIP 843 kb) [file 12859_2017_1682_MOESM1_ESM.zip › jViz3.0/RNA Structures/0217_PDB_01076.ct]

217 Energy = 0 'STRUCTURE OF SIGNAL RECOGNITION PARTICLE RECEPTOR (SR) IN COMPLEX WITH SIGNAL RECOGNITION PARTICLE (SRP) AND RIBOSOME NASCENT CHAIN COMPLEX '
1	G	0	2	0	1
2	A	1	3	127	2
3	C	2	4	126	3
4	A	3	5	125	4
5	C	4	6	124	5
6	U	5	7	123	6
7	A	6	8	122	7
8	A	7	9	120	8
9	G	8	10	119	9
10	U	9	11	118	10
11	U	10	12	117	11
12	C	11	13	116	12
13	G	12	14	115	13
14	G	13	15	0	14
15	C	14	16	0	15
16	A	15	17	0	16
17	U	16	18	0	17
18	C	17	19	57	18
19	A	18	20	56	19
20	A	19	21	55	20
21	U	20	22	54	21
22	A	21	23	53	22
23	U	22	24	0	23
24	G	23	25	51	24
25	G	24	26	50	25
26	U	25	27	49	26
27	G	26	28	48	27
28	A	27	29	47	28
29	C	28	30	46	29
30	C	29	31	45	30
31	U	30	32	44	31
32	C	31	33	43	32
33	C	32	34	42	33
34	C	33	35	41	34
35	G	34	36	40	35
36	G	35	37	0	36
37	G	36	38	0	37
38	A	37	39	0	38
39	G	38	40	0	39
40	C	39	41	35	40
41	G	40	42	34	41
42	G	41	43	33	42
43	G	42	44	32	43
44	G	43	45	31	44
45	G	44	46	30	45
46	A	45	47	29	46
47	C	46	48	28	47
48	C	47	49	27	48
49	A	48	50	26	49
50	C	49	51	25	50
51	C	50	52	24	51
52	A	51	53	0	52
53	G	52	54	22	53
54	G	53	55	21	54
55	U	54	56	20	55
56	U	55	57	19	56
57	G	56	58	18	57
58	C	57	59	0	58
59	C	58	60	0	59
60	U	59	61	0	60
61	A	60	62	0	61
62	A	61	63	0	62
63	G	62	64	0	63
64	G	63	65	0	64
65	A	64	66	0	65
66	G	65	67	109	66
67	G	66	68	108	67
68	G	67	69	107	68
69	G	68	70	106	69
70	U	69	71	105	70
71	G	70	72	104	71
72	A	71	73	0	72
73	A	72	74	0	73
74	C	73	75	0	74
75	C	74	76	0	75
76	G	75	77	101	76
77	G	76	78	100	77
78	C	77	79	99	78
79	C	78	80	98	79
80	C	79	81	97	80
81	A	80	82	0	81
82	G	81	83	95	82
83	G	82	84	94	83
84	U	83	85	93	84
85	C	84	86	92	85
86	G	85	87	91	86
87	G	86	88	0	87
88	A	87	89	0	88
89	A	88	90	0	89
90	A	89	91	0	90
91	C	90	92	86	91
92	G	91	93	85	92
93	G	92	94	84	93
94	A	93	95	83	94
95	G	94	96	82	95
96	C	95	97	0	96
97	A	96	98	80	97
98	G	97	99	79	98
99	G	98	100	78	99
100	U	99	101	77	100
101	C	100	102	76	101
102	A	101	103	0	102
103	A	102	104	0	103
104	A	103	105	71	104
105	A	104	106	70	105
106	C	105	107	69	106
107	U	106	108	68	107
108	C	107	109	67	108
109	C	108	110	66	109
110	C	109	111	0	110
111	G	110	112	0	111
112	U	111	113	0	112
113	G	112	114	0	113
114	C	113	115	0	114
115	U	114	116	13	115
116	G	115	117	12	116
117	A	116	118	11	117
118	U	117	119	10	118
119	C	118	120	9	119
120	A	119	121	8	120
121	G	120	122	0	121
122	U	121	123	7	122
123	A	122	124	6	123
124	G	123	125	5	124
125	U	124	126	4	125
126	G	125	127	3	126
127	U	126	0	2	127
128	C	0	129	0	128
129	G	128	130	217	129
130	A	129	131	216	130
131	G	130	132	215	131
132	G	131	133	214	132
133	U	132	134	213	133
134	C	133	135	212	134
135	C	134	136	151	135
136	C	135	137	150	136
137	G	136	138	149	137
138	C	137	139	148	138
139	G	138	140	147	139
140	U	139	141	0	140
141	A	140	142	0	141
142	C	141	143	0	142
143	A	142	144	0	143
144	A	143	145	0	144
145	G	144	146	0	145
146	A	145	147	0	146
147	C	146	148	139	147
148	G	147	149	138	148
149	C	148	150	137	149
150	G	149	151	136	150
151	G	150	152	135	151
152	U	151	153	0	152
153	C	152	154	0	153
154	G	153	155	0	154
155	A	154	156	0	155
156	U	155	157	208	156
157	A	156	158	207	157
158	G	157	159	206	158
159	A	158	160	204	159
160	C	159	161	203	160
161	U	160	162	202	161
162	C	161	163	201	162
163	G	162	164	200	163
164	G	163	165	198	164
165	G	164	166	197	165
166	G	165	167	196	166
167	U	166	168	195	167
168	G	167	169	194	168
169	U	168	170	0	169
170	G	169	171	0	170
171	C	170	172	192	171
172	G	171	173	191	172
173	C	172	174	190	173
174	G	173	175	189	174
175	U	174	176	188	175
176	C	175	177	187	176
177	G	176	178	186	177
178	A	177	179	185	178
179	G	178	180	184	179
180	G	179	181	183	180
181	U	180	182	0	181
182	A	181	183	0	182
183	A	182	184	180	183
184	C	183	185	179	184
185	G	184	186	178	185
186	A	185	187	177	186
187	G	186	188	176	187
188	A	187	189	175	188
189	C	188	190	174	189
190	G	189	191	173	190
191	U	190	192	172	191
192	U	191	193	171	192
193	A	192	194	0	193
194	A	193	195	168	194
195	G	194	196	167	195
196	C	195	197	166	196
197	C	196	198	165	197
198	C	197	199	164	198
199	A	198	200	0	199
200	C	199	201	163	200
201	G	200	202	162	201
202	A	201	203	161	202
203	G	202	204	160	203
204	C	203	205	159	204
205	A	204	206	0	205
206	C	205	207	158	206
207	U	206	208	157	207
208	A	207	209	156	208
209	A	208	210	0	209
210	C	209	211	0	210
211	A	210	212	0	211
212	G	211	213	134	212
213	A	212	214	133	213
214	C	213	215	132	214
215	C	214	216	131	215
216	A	215	217	130	216
217	A	216	0	129	217
