# Supplementary material for: Numerical integration methods and layout improvements in the context of dynamic RNA visualization
Source: BMC Bioinformatics. 2017 May 30;18:282. doi: 10.1186/s12859-017-1682-0 (PMC5450055; doi:10.1186/s12859-017-1682-0)
Supplement: Additional file 1 — The file jViz3.0_Complete is a zip file containing a Java executable file (jViz3.0.jar), a User Manual in PDF format (jViz3.0 User Manual), and a subfolder containing RNA secondary structure files in.ct format for the RNA structures visualized in this manuscript (RNA_Structures). (ZIP 843 kb) [file 12859_2017_1682_MOESM1_ESM.zip › jViz3.0/RNA Structures/0248_PDB_00985.ct]

248 Energy = 0 'CRYSTAL STRUCTURE OF THE TRNA DOMAIN OF TMRNA FROM THERMUS THERMOPHILUS HB8 '
1	G	0	2	62	1
2	G	1	3	61	2
3	G	2	4	60	3
4	G	3	5	59	4
5	G	4	6	58	5
6	U	5	7	57	6
7	G	6	8	56	7
8	A	7	9	0	8
9	A	8	10	0	9
10	A	9	11	0	10
11	C	10	12	0	11
12	G	11	13	0	12
13	G	12	14	0	13
14	U	13	15	0	14
15	C	14	16	0	15
16	U	15	17	0	16
17	C	16	18	0	17
18	G	17	19	0	18
19	A	18	20	36	19
20	C	19	21	35	20
21	A	20	22	34	21
22	G	21	23	33	22
23	G	22	24	32	23
24	G	23	25	0	24
25	G	24	26	30	25
26	U	25	27	29	26
27	U	26	28	0	27
28	C	27	29	0	28
29	G	28	30	26	29
30	C	29	31	25	30
31	C	30	32	0	31
32	U	31	33	23	32
33	U	32	34	22	33
34	U	33	35	21	34
35	G	34	36	20	35
36	G	35	37	19	36
37	A	36	38	0	37
38	C	37	39	0	38
39	G	38	40	0	39
40	U	39	41	0	40
41	G	40	42	0	41
42	G	41	43	52	42
43	G	42	44	51	43
44	u	43	45	0	44
45	P	44	46	0	45
46	C	45	47	0	46
47	G	46	48	0	47
48	A	47	49	0	48
49	C	48	50	0	49
50	U	49	51	0	50
51	C	50	52	43	51
52	C	51	53	42	52
53	C	52	54	0	53
54	A	53	55	0	54
55	C	54	56	0	55
56	C	55	57	7	56
57	A	56	58	6	57
58	C	57	59	5	58
59	C	58	60	4	59
60	U	59	61	3	60
61	C	60	62	2	61
62	C	61	0	1	62
63	G	0	64	124	63
64	G	63	65	123	64
65	G	64	66	122	65
66	G	65	67	121	66
67	G	66	68	120	67
68	U	67	69	0	68
69	G	68	70	0	69
70	A	69	71	0	70
71	A	70	72	0	71
72	A	71	73	0	72
73	C	72	74	0	73
74	G	73	75	0	74
75	G	74	76	0	75
76	U	75	77	0	76
77	C	76	78	0	77
78	U	77	79	0	78
79	C	78	80	0	79
80	G	79	81	0	80
81	A	80	82	98	81
82	C	81	83	97	82
83	A	82	84	96	83
84	G	83	85	95	84
85	G	84	86	94	85
86	G	85	87	93	86
87	G	86	88	92	87
88	U	87	89	0	88
89	U	88	90	0	89
90	C	89	91	0	90
91	G	90	92	0	91
92	C	91	93	87	92
93	C	92	94	86	93
94	U	93	95	85	94
95	U	94	96	84	95
96	U	95	97	83	96
97	G	96	98	82	97
98	G	97	99	81	98
99	A	98	100	0	99
100	C	99	101	0	100
101	G	100	102	117	101
102	U	101	103	116	102
103	G	102	104	115	103
104	G	103	105	114	104
105	G	104	106	0	105
106	u	105	107	0	106
107	P	106	108	0	107
108	C	107	109	0	108
109	G	108	110	0	109
110	A	109	111	0	110
111	C	110	112	0	111
112	U	111	113	0	112
113	C	112	114	0	113
114	C	113	115	104	114
115	C	114	116	103	115
116	A	115	117	102	116
117	C	116	118	101	117
118	C	117	119	0	118
119	A	118	120	0	119
120	C	119	121	67	120
121	C	120	122	66	121
122	U	121	123	65	122
123	C	122	124	64	123
124	C	123	0	63	124
125	G	0	126	186	125
126	G	125	127	185	126
127	G	126	128	184	127
128	G	127	129	183	128
129	G	128	130	182	129
130	U	129	131	181	130
131	G	130	132	180	131
132	A	131	133	0	132
133	A	132	134	0	133
134	A	133	135	0	134
135	C	134	136	0	135
136	G	135	137	0	136
137	G	136	138	0	137
138	U	137	139	0	138
139	C	138	140	0	139
140	U	139	141	0	140
141	C	140	142	0	141
142	G	141	143	0	142
143	A	142	144	160	143
144	C	143	145	159	144
145	A	144	146	158	145
146	G	145	147	157	146
147	G	146	148	156	147
148	G	147	149	0	148
149	G	148	150	154	149
150	U	149	151	153	150
151	U	150	152	0	151
152	C	151	153	0	152
153	G	152	154	150	153
154	C	153	155	149	154
155	C	154	156	0	155
156	U	155	157	147	156
157	U	156	158	146	157
158	U	157	159	145	158
159	G	158	160	144	159
160	G	159	161	143	160
161	A	160	162	0	161
162	C	161	163	0	162
163	G	162	164	0	163
164	U	163	165	0	164
165	G	164	166	0	165
166	G	165	167	176	166
167	G	166	168	175	167
168	u	167	169	0	168
169	P	168	170	0	169
170	C	169	171	0	170
171	G	170	172	0	171
172	A	171	173	0	172
173	C	172	174	0	173
174	U	173	175	0	174
175	C	174	176	167	175
176	C	175	177	166	176
177	C	176	178	0	177
178	A	177	179	0	178
179	C	178	180	0	179
180	C	179	181	131	180
181	A	180	182	130	181
182	C	181	183	129	182
183	C	182	184	128	183
184	U	183	185	127	184
185	C	184	186	126	185
186	C	185	0	125	186
187	G	0	188	248	187
188	G	187	189	247	188
189	G	188	190	246	189
190	G	189	191	245	190
191	G	190	192	244	191
192	U	191	193	0	192
193	G	192	194	0	193
194	A	193	195	0	194
195	A	194	196	0	195
196	A	195	197	0	196
197	C	196	198	0	197
198	G	197	199	0	198
199	G	198	200	0	199
200	U	199	201	0	200
201	C	200	202	0	201
202	U	201	203	0	202
203	C	202	204	0	203
204	G	203	205	0	204
205	A	204	206	222	205
206	C	205	207	221	206
207	A	206	208	220	207
208	G	207	209	219	208
209	G	208	210	218	209
210	G	209	211	217	210
211	G	210	212	216	211
212	U	211	213	0	212
213	U	212	214	0	213
214	C	213	215	0	214
215	G	214	216	0	215
216	C	215	217	211	216
217	C	216	218	210	217
218	U	217	219	209	218
219	U	218	220	208	219
220	U	219	221	207	220
221	G	220	222	206	221
222	G	221	223	205	222
223	A	222	224	0	223
224	C	223	225	0	224
225	G	224	226	241	225
226	U	225	227	240	226
227	G	226	228	239	227
228	G	227	229	238	228
229	G	228	230	0	229
230	u	229	231	0	230
231	P	230	232	0	231
232	C	231	233	0	232
233	G	232	234	0	233
234	A	233	235	0	234
235	C	234	236	0	235
236	U	235	237	0	236
237	C	236	238	0	237
238	C	237	239	228	238
239	C	238	240	227	239
240	A	239	241	226	240
241	C	240	242	225	241
242	C	241	243	0	242
243	A	242	244	0	243
244	C	243	245	191	244
245	C	244	246	190	245
246	U	245	247	189	246
247	C	246	248	188	247
248	C	247	0	187	248
