# Supplementary material for: Numerical integration methods and layout improvements in the context of dynamic RNA visualization
Source: BMC Bioinformatics. 2017 May 30;18:282. doi: 10.1186/s12859-017-1682-0 (PMC5450055; doi:10.1186/s12859-017-1682-0)
Supplement: Additional file 1 — The file jViz3.0_Complete is a zip file containing a Java executable file (jViz3.0.jar), a User Manual in PDF format (jViz3.0 User Manual), and a subfolder containing RNA secondary structure files in.ct format for the RNA structures visualized in this manuscript (RNA_Structures). (ZIP 843 kb) [file 12859_2017_1682_MOESM1_ESM.zip › jViz3.0/RNA Structures/0304_PDB_00528.ct]

304 Energy = 0 'CRYSTAL STRUCTURE OF E. COLI THREONYL-TRNA SYNTHETASE INTERACTING WITH THE ESSENTIAL DOMAIN OF ITS MRNA OPERATOR '
1	G	0	2	37	1
2	G	1	3	36	2
3	C	2	4	35	3
4	G	3	5	34	4
5	U	4	6	33	5
6	A	5	7	32	6
7	U	6	8	0	7
8	G	7	9	28	8
9	U	8	10	27	9
10	G	9	11	26	10
11	A	10	12	25	11
12	U	11	13	24	12
13	C	12	14	23	13
14	U	13	15	22	14
15	U	14	16	0	15
16	U	15	17	0	16
17	C	16	18	0	17
18	G	17	19	0	18
19	U	18	20	0	19
20	G	19	21	0	20
21	U	20	22	0	21
22	G	21	23	14	22
23	G	22	24	13	23
24	G	23	25	12	24
25	U	24	26	11	25
26	C	25	27	10	26
27	A	26	28	9	27
28	C	27	29	8	28
29	C	28	30	0	29
30	A	29	31	0	30
31	C	30	32	0	31
32	U	31	33	6	32
33	G	32	34	5	33
34	C	33	35	4	34
35	G	34	36	3	35
36	C	35	37	2	36
37	C	36	0	1	37
38	G	0	39	74	38
39	G	38	40	73	39
40	C	39	41	72	40
41	G	40	42	71	41
42	U	41	43	70	42
43	A	42	44	69	43
44	U	43	45	0	44
45	G	44	46	65	45
46	U	45	47	64	46
47	G	46	48	63	47
48	A	47	49	62	48
49	U	48	50	61	49
50	C	49	51	60	50
51	U	50	52	59	51
52	U	51	53	0	52
53	U	52	54	0	53
54	C	53	55	0	54
55	G	54	56	0	55
56	U	55	57	0	56
57	G	56	58	0	57
58	U	57	59	0	58
59	G	58	60	51	59
60	G	59	61	50	60
61	G	60	62	49	61
62	U	61	63	48	62
63	C	62	64	47	63
64	A	63	65	46	64
65	C	64	66	45	65
66	C	65	67	0	66
67	A	66	68	0	67
68	C	67	69	0	68
69	U	68	70	43	69
70	G	69	71	42	70
71	C	70	72	41	71
72	G	71	73	40	72
73	C	72	74	39	73
74	C	73	0	38	74
75	G	0	76	0	75
76	G	75	77	110	76
77	C	76	78	109	77
78	G	77	79	108	78
79	U	78	80	107	79
80	A	79	81	106	80
81	U	80	82	0	81
82	G	81	83	102	82
83	U	82	84	101	83
84	G	83	85	100	84
85	A	84	86	99	85
86	U	85	87	98	86
87	C	86	88	97	87
88	U	87	89	96	88
89	U	88	90	0	89
90	U	89	91	0	90
91	C	90	92	0	91
92	G	91	93	0	92
93	U	92	94	0	93
94	G	93	95	0	94
95	U	94	96	0	95
96	G	95	97	88	96
97	G	96	98	87	97
98	G	97	99	86	98
99	U	98	100	85	99
100	C	99	101	84	100
101	A	100	102	83	101
102	C	101	103	82	102
103	C	102	104	0	103
104	A	103	105	0	104
105	C	104	106	0	105
106	U	105	107	80	106
107	G	106	108	79	107
108	C	107	109	78	108
109	G	108	110	77	109
110	C	109	111	76	110
111	C	110	0	0	111
112	G	0	113	148	112
113	G	112	114	147	113
114	C	113	115	146	114
115	G	114	116	145	115
116	U	115	117	144	116
117	A	116	118	143	117
118	U	117	119	0	118
119	G	118	120	139	119
120	U	119	121	138	120
121	G	120	122	137	121
122	A	121	123	136	122
123	U	122	124	135	123
124	C	123	125	134	124
125	U	124	126	133	125
126	U	125	127	0	126
127	U	126	128	0	127
128	C	127	129	0	128
129	G	128	130	0	129
130	U	129	131	0	130
131	G	130	132	0	131
132	U	131	133	0	132
133	G	132	134	125	133
134	G	133	135	124	134
135	G	134	136	123	135
136	U	135	137	122	136
137	C	136	138	121	137
138	A	137	139	120	138
139	C	138	140	119	139
140	C	139	141	0	140
141	A	140	142	0	141
142	C	141	143	0	142
143	U	142	144	117	143
144	G	143	145	116	144
145	C	144	146	115	145
146	G	145	147	114	146
147	C	146	148	113	147
148	C	147	0	112	148
149	G	0	150	185	149
150	G	149	151	184	150
151	C	150	152	183	151
152	G	151	153	182	152
153	U	152	154	181	153
154	A	153	155	180	154
155	U	154	156	0	155
156	G	155	157	176	156
157	U	156	158	175	157
158	G	157	159	174	158
159	A	158	160	173	159
160	U	159	161	172	160
161	C	160	162	171	161
162	U	161	163	170	162
163	U	162	164	0	163
164	U	163	165	0	164
165	C	164	166	0	165
166	G	165	167	0	166
167	U	166	168	0	167
168	G	167	169	0	168
169	U	168	170	0	169
170	G	169	171	162	170
171	G	170	172	161	171
172	G	171	173	160	172
173	U	172	174	159	173
174	C	173	175	158	174
175	A	174	176	157	175
176	C	175	177	156	176
177	C	176	178	0	177
178	A	177	179	0	178
179	C	178	180	0	179
180	U	179	181	154	180
181	G	180	182	153	181
182	C	181	183	152	182
183	G	182	184	151	183
184	C	183	185	150	184
185	C	184	0	149	185
186	G	0	187	222	186
187	G	186	188	221	187
188	C	187	189	220	188
189	G	188	190	219	189
190	U	189	191	218	190
191	A	190	192	217	191
192	U	191	193	0	192
193	G	192	194	213	193
194	U	193	195	212	194
195	G	194	196	211	195
196	A	195	197	210	196
197	U	196	198	209	197
198	C	197	199	208	198
199	U	198	200	207	199
200	U	199	201	0	200
201	U	200	202	0	201
202	C	201	203	0	202
203	G	202	204	0	203
204	U	203	205	0	204
205	G	204	206	0	205
206	U	205	207	0	206
207	G	206	208	199	207
208	G	207	209	198	208
209	G	208	210	197	209
210	U	209	211	196	210
211	C	210	212	195	211
212	A	211	213	194	212
213	C	212	214	193	213
214	C	213	215	0	214
215	A	214	216	0	215
216	C	215	217	0	216
217	U	216	218	191	217
218	G	217	219	190	218
219	C	218	220	189	219
220	G	219	221	188	220
221	C	220	222	187	221
222	C	221	0	186	222
223	G	0	224	259	223
224	G	223	225	258	224
225	C	224	226	257	225
226	G	225	227	256	226
227	U	226	228	255	227
228	A	227	229	254	228
229	U	228	230	0	229
230	G	229	231	250	230
231	U	230	232	249	231
232	G	231	233	248	232
233	A	232	234	247	233
234	U	233	235	246	234
235	C	234	236	245	235
236	U	235	237	244	236
237	U	236	238	0	237
238	U	237	239	0	238
239	C	238	240	0	239
240	G	239	241	0	240
241	U	240	242	0	241
242	G	241	243	0	242
243	U	242	244	0	243
244	G	243	245	236	244
245	G	244	246	235	245
246	G	245	247	234	246
247	U	246	248	233	247
248	C	247	249	232	248
249	A	248	250	231	249
250	C	249	251	230	250
251	C	250	252	0	251
252	A	251	253	0	252
253	C	252	254	0	253
254	U	253	255	228	254
255	G	254	256	227	255
256	C	255	257	226	256
257	G	256	258	225	257
258	C	257	259	224	258
259	C	258	0	223	259
260	G	0	261	296	260
261	G	260	262	295	261
262	C	261	263	294	262
263	G	262	264	293	263
264	U	263	265	292	264
265	A	264	266	291	265
266	U	265	267	0	266
267	G	266	268	287	267
268	U	267	269	286	268
269	G	268	270	285	269
270	A	269	271	284	270
271	U	270	272	283	271
272	C	271	273	282	272
273	U	272	274	281	273
274	U	273	275	0	274
275	U	274	276	0	275
276	C	275	277	0	276
277	G	276	278	0	277
278	U	277	279	0	278
279	G	278	280	0	279
280	U	279	281	0	280
281	G	280	282	273	281
282	G	281	283	272	282
283	G	282	284	271	283
284	U	283	285	270	284
285	C	284	286	269	285
286	A	285	287	268	286
287	C	286	288	267	287
288	C	287	289	0	288
289	A	288	290	0	289
290	C	289	291	0	290
291	U	290	292	265	291
292	G	291	293	264	292
293	C	292	294	263	293
294	G	293	295	262	294
295	C	294	296	261	295
296	C	295	0	260	296
297	a	0	298	0	297
298	a	297	299	0	298
299	a	298	300	0	299
300	a	299	301	0	300
301	a	300	302	0	301
302	a	301	303	0	302
303	a	302	304	0	303
304	a	303	0	0	304
