# Supplementary material for: Numerical integration methods and layout improvements in the context of dynamic RNA visualization
Source: BMC Bioinformatics. 2017 May 30;18:282. doi: 10.1186/s12859-017-1682-0 (PMC5450055; doi:10.1186/s12859-017-1682-0)
Supplement: Additional file 1 — The file jViz3.0_Complete is a zip file containing a Java executable file (jViz3.0.jar), a User Manual in PDF format (jViz3.0 User Manual), and a subfolder containing RNA secondary structure files in.ct format for the RNA structures visualized in this manuscript (RNA_Structures). (ZIP 843 kb) [file 12859_2017_1682_MOESM1_ESM.zip › jViz3.0/RNA Structures/0380_PDB_00398.ct]

380 Energy = 0 'TRNA POSITIONS DURING THE ELONGATION CYCLE '
1	G	0	2	72	1
2	C	1	3	71	2
3	G	2	4	70	3
4	G	3	5	69	4
5	A	4	6	68	5
6	U	5	7	67	6
7	U	6	8	66	7
8	U	7	9	0	8
9	A	8	10	0	9
10	g	9	11	25	10
11	C	10	12	24	11
12	U	11	13	23	12
13	C	12	14	22	13
14	A	13	15	0	14
15	G	14	16	0	15
16	u	15	17	0	16
17	u	16	18	0	17
18	G	17	19	0	18
19	G	18	20	0	19
20	G	19	21	0	20
21	A	20	22	0	21
22	G	21	23	13	22
23	A	22	24	12	23
24	G	23	25	11	24
25	C	24	26	10	25
26	g	25	27	44	26
27	C	26	28	43	27
28	C	27	29	0	28
29	A	28	30	0	29
30	G	29	31	0	30
31	A	30	32	0	31
32	c	31	33	0	32
33	U	32	34	0	33
34	g	33	35	0	34
35	A	34	36	0	35
36	A	35	37	0	36
37	g	36	38	0	37
38	A	37	39	0	38
39	P	38	40	0	39
40	c	39	41	0	40
41	U	40	42	0	41
42	G	41	43	0	42
43	G	42	44	27	43
44	A	43	45	26	44
45	G	44	46	0	45
46	g	45	47	0	46
47	U	46	48	0	47
48	C	47	49	0	48
49	c	48	50	65	49
50	U	49	51	64	50
51	G	50	52	63	51
52	U	51	53	62	52
53	G	52	54	61	53
54	u	53	55	0	54
55	P	54	56	0	55
56	C	55	57	0	56
57	G	56	58	0	57
58	a	57	59	0	58
59	U	58	60	0	59
60	C	59	61	0	60
61	C	60	62	53	61
62	A	61	63	52	62
63	C	62	64	51	63
64	A	63	65	50	64
65	G	64	66	49	65
66	A	65	67	7	66
67	A	66	68	6	67
68	U	67	69	5	68
69	U	68	70	4	69
70	C	69	71	3	70
71	G	70	72	2	71
72	C	71	73	1	72
73	A	72	74	0	73
74	C	73	75	0	74
75	C	74	76	0	75
76	A	75	0	0	76
77	G	0	78	148	77
78	C	77	79	147	78
79	G	78	80	146	79
80	G	79	81	145	80
81	A	80	82	144	81
82	U	81	83	143	82
83	U	82	84	142	83
84	U	83	85	0	84
85	A	84	86	0	85
86	g	85	87	101	86
87	C	86	88	100	87
88	U	87	89	99	88
89	C	88	90	98	89
90	A	89	91	0	90
91	G	90	92	0	91
92	u	91	93	0	92
93	u	92	94	0	93
94	G	93	95	0	94
95	G	94	96	0	95
96	G	95	97	0	96
97	A	96	98	0	97
98	G	97	99	89	98
99	A	98	100	88	99
100	G	99	101	87	100
101	C	100	102	86	101
102	g	101	103	120	102
103	C	102	104	119	103
104	C	103	105	118	104
105	A	104	106	0	105
106	G	105	107	0	106
107	A	106	108	0	107
108	c	107	109	0	108
109	U	108	110	0	109
110	g	109	111	0	110
111	A	110	112	0	111
112	A	111	113	0	112
113	g	112	114	0	113
114	A	113	115	0	114
115	P	114	116	0	115
116	c	115	117	0	116
117	U	116	118	0	117
118	G	117	119	104	118
119	G	118	120	103	119
120	A	119	121	102	120
121	G	120	122	0	121
122	g	121	123	0	122
123	U	122	124	0	123
124	C	123	125	0	124
125	c	124	126	141	125
126	U	125	127	140	126
127	G	126	128	139	127
128	U	127	129	138	128
129	G	128	130	137	129
130	u	129	131	0	130
131	P	130	132	0	131
132	C	131	133	0	132
133	G	132	134	0	133
134	a	133	135	0	134
135	U	134	136	0	135
136	C	135	137	0	136
137	C	136	138	129	137
138	A	137	139	128	138
139	C	138	140	127	139
140	A	139	141	126	140
141	G	140	142	125	141
142	A	141	143	83	142
143	A	142	144	82	143
144	U	143	145	81	144
145	U	144	146	80	145
146	C	145	147	79	146
147	G	146	148	78	147
148	C	147	149	77	148
149	A	148	150	0	149
150	C	149	151	0	150
151	C	150	152	0	151
152	A	151	0	0	152
153	G	0	154	224	153
154	C	153	155	223	154
155	G	154	156	222	155
156	G	155	157	221	156
157	A	156	158	220	157
158	U	157	159	219	158
159	U	158	160	218	159
160	U	159	161	0	160
161	A	160	162	0	161
162	g	161	163	177	162
163	C	162	164	176	163
164	U	163	165	175	164
165	C	164	166	174	165
166	A	165	167	0	166
167	G	166	168	0	167
168	u	167	169	0	168
169	u	168	170	0	169
170	G	169	171	0	170
171	G	170	172	0	171
172	G	171	173	0	172
173	A	172	174	0	173
174	G	173	175	165	174
175	A	174	176	164	175
176	G	175	177	163	176
177	C	176	178	162	177
178	g	177	179	196	178
179	C	178	180	195	179
180	C	179	181	194	180
181	A	180	182	193	181
182	G	181	183	192	182
183	A	182	184	191	183
184	c	183	185	0	184
185	U	184	186	0	185
186	g	185	187	0	186
187	A	186	188	0	187
188	A	187	189	0	188
189	g	188	190	0	189
190	A	189	191	0	190
191	P	190	192	183	191
192	c	191	193	182	192
193	U	192	194	181	193
194	G	193	195	180	194
195	G	194	196	179	195
196	A	195	197	178	196
197	G	196	198	0	197
198	g	197	199	0	198
199	U	198	200	0	199
200	C	199	201	0	200
201	c	200	202	217	201
202	U	201	203	216	202
203	G	202	204	215	203
204	U	203	205	214	204
205	G	204	206	213	205
206	u	205	207	0	206
207	P	206	208	0	207
208	C	207	209	0	208
209	G	208	210	0	209
210	a	209	211	0	210
211	U	210	212	0	211
212	C	211	213	0	212
213	C	212	214	205	213
214	A	213	215	204	214
215	C	214	216	203	215
216	A	215	217	202	216
217	G	216	218	201	217
218	A	217	219	159	218
219	A	218	220	158	219
220	U	219	221	157	220
221	U	220	222	156	221
222	C	221	223	155	222
223	G	222	224	154	223
224	C	223	225	153	224
225	A	224	226	0	225
226	C	225	227	0	226
227	C	226	228	0	227
228	A	227	0	0	228
229	G	0	230	300	229
230	C	229	231	299	230
231	G	230	232	298	231
232	G	231	233	297	232
233	A	232	234	296	233
234	U	233	235	295	234
235	U	234	236	294	235
236	U	235	237	0	236
237	A	236	238	0	237
238	g	237	239	253	238
239	C	238	240	252	239
240	U	239	241	251	240
241	C	240	242	250	241
242	A	241	243	0	242
243	G	242	244	0	243
244	u	243	245	0	244
245	u	244	246	0	245
246	G	245	247	0	246
247	G	246	248	0	247
248	G	247	249	0	248
249	A	248	250	0	249
250	G	249	251	241	250
251	A	250	252	240	251
252	G	251	253	239	252
253	C	252	254	238	253
254	g	253	255	272	254
255	C	254	256	271	255
256	C	255	257	270	256
257	A	256	258	269	257
258	G	257	259	268	258
259	A	258	260	267	259
260	c	259	261	0	260
261	U	260	262	0	261
262	g	261	263	0	262
263	A	262	264	0	263
264	A	263	265	0	264
265	g	264	266	0	265
266	A	265	267	0	266
267	P	266	268	259	267
268	c	267	269	258	268
269	U	268	270	257	269
270	G	269	271	256	270
271	G	270	272	255	271
272	A	271	273	254	272
273	G	272	274	0	273
274	g	273	275	0	274
275	U	274	276	0	275
276	C	275	277	0	276
277	c	276	278	293	277
278	U	277	279	292	278
279	G	278	280	291	279
280	U	279	281	290	280
281	G	280	282	289	281
282	u	281	283	0	282
283	P	282	284	0	283
284	C	283	285	0	284
285	G	284	286	0	285
286	a	285	287	0	286
287	U	286	288	0	287
288	C	287	289	0	288
289	C	288	290	281	289
290	A	289	291	280	290
291	C	290	292	279	291
292	A	291	293	278	292
293	G	292	294	277	293
294	A	293	295	235	294
295	A	294	296	234	295
296	U	295	297	233	296
297	U	296	298	232	297
298	C	297	299	231	298
299	G	298	300	230	299
300	C	299	301	229	300
301	A	300	302	0	301
302	C	301	303	0	302
303	C	302	304	0	303
304	A	303	0	0	304
305	G	0	306	376	305
306	C	305	307	375	306
307	G	306	308	374	307
308	G	307	309	373	308
309	A	308	310	372	309
310	U	309	311	371	310
311	U	310	312	370	311
312	U	311	313	0	312
313	A	312	314	0	313
314	g	313	315	329	314
315	C	314	316	328	315
316	U	315	317	327	316
317	C	316	318	326	317
318	A	317	319	0	318
319	G	318	320	0	319
320	u	319	321	0	320
321	u	320	322	0	321
322	G	321	323	0	322
323	G	322	324	0	323
324	G	323	325	0	324
325	A	324	326	0	325
326	G	325	327	317	326
327	A	326	328	316	327
328	G	327	329	315	328
329	C	328	330	314	329
330	g	329	331	348	330
331	C	330	332	347	331
332	C	331	333	346	332
333	A	332	334	345	333
334	G	333	335	344	334
335	A	334	336	343	335
336	c	335	337	0	336
337	U	336	338	0	337
338	g	337	339	0	338
339	A	338	340	0	339
340	A	339	341	0	340
341	g	340	342	0	341
342	A	341	343	0	342
343	P	342	344	335	343
344	c	343	345	334	344
345	U	344	346	333	345
346	G	345	347	332	346
347	G	346	348	331	347
348	A	347	349	330	348
349	G	348	350	0	349
350	g	349	351	0	350
351	U	350	352	0	351
352	C	351	353	0	352
353	c	352	354	369	353
354	U	353	355	368	354
355	G	354	356	367	355
356	U	355	357	366	356
357	G	356	358	365	357
358	u	357	359	0	358
359	P	358	360	0	359
360	C	359	361	0	360
361	G	360	362	0	361
362	a	361	363	0	362
363	U	362	364	0	363
364	C	363	365	0	364
365	C	364	366	357	365
366	A	365	367	356	366
367	C	366	368	355	367
368	A	367	369	354	368
369	G	368	370	353	369
370	A	369	371	311	370
371	A	370	372	310	371
372	U	371	373	309	372
373	U	372	374	308	373
374	C	373	375	307	374
375	G	374	376	306	375
376	C	375	377	305	376
377	A	376	378	0	377
378	C	377	379	0	378
379	C	378	380	0	379
380	A	379	0	0	380
